# Supplementary material for: Identification of potential auxin response candidate genes for soybean rapid canopy coverage through comparative evolution and expression analysis
Source: Front Plant Sci. 2024 Oct 3;15:1463438. doi: 10.3389/fpls.2024.1463438 (PMC11484095; doi:10.3389/fpls.2024.1463438)
Supplement: Supplementary file 1 [file DataSheet1.zip]

Archive with 16 entries (16 files):
- AppendixA_AFB_myXStringSet_full_Alignment.pdf
- __MACOSX/._AppendixA_AFB_myXStringSet_full_Alignment.pdf
- AppendixB_IAA_myXStringSet_full_Alignment.pdf
- __MACOSX/._AppendixB_IAA_myXStringSet_full_Alignment.pdf
- AppendixC_ARF_myXStringSet_full_Alignment.pdf
- __MACOSX/._AppendixC_ARF_myXStringSet_full_Alignment.pdf
- FigureS1_PC2_3_7Tissues_tau.pdf
- __MACOSX/._FigureS1_PC2_3_7Tissues_tau.pdf
- FigureS2_PC1_2_7Tissues_tau.pdf
- __MACOSX/._FigureS2_PC1_2_7Tissues_tau.pdf
- FigureS3_PC3_4_allTissues_tau.pdf
- __MACOSX/._FigureS3_PC3_4_allTissues_tau.pdf
- FigureS6_PC3_4_7Tissues_tau.pdf
- __MACOSX/._FigureS6_PC3_4_7Tissues_tau.pdf
- Supplemental information.docx
- __MACOSX/._Supplemental information.docx
